# Supplementary material for: Haplotype-Resolved Genome Analyses Reveal Genetically Distinct Nuclei within a Commercial Cultivar of Lentinula edodes
Source: J Fungi (Basel). 2022 Feb 9;8(2):167. doi: 10.3390/jof8020167 (PMC8877449; doi:10.3390/jof8020167)
Supplement: Supplementary file 1 [file jof-08-00167-s001.zip]

Archive with 1 entries (1 files):
- jof-1556457-supplementary updated.pdf
